# Supplementary material for: Subsequent treatments beyond progression on osimertinib in EGFR-mutated NSCLC and leptomeningeal metastases
Source: BMC Med. 2022 May 30;20:197. doi: 10.1186/s12916-022-02387-0 (PMC9150343; doi:10.1186/s12916-022-02387-0)
Supplement: Supplementary file 1 — Additional file 1: Supplementary table 1. Spreadsheet including matched regimens used in 22 patients with LM. [file 12916_2022_2387_MOESM1_ESM.xls]

## Sheet: Matched regimens
Matched regimens used in 22 patients with LM
Patient ID	Resistant mechanisms	Matched targeted thearpy
B271	EGFR amplification	afatinib+cetuximab
B282	MET amplification	osimertinib+crizotinib
B290	MET amplification	osimertinib+crizotinib
B243	EGFR amplification	osimertinib+cetuximab
B148	MET amplification	capmatinib
B244	EGFR C797S	gefitinib+paclitaxel
B12	MET amplification	osimertinib+capmatinib
B278	ALK fusion	afatinib+alectinib
B143	EGFR amplification	nimotuzumab
B37	EGFR T790M/C797S	osimertinib+gefitinib
B236	EGFR amplification	osimertinib+cetuximab
B275	EGFR C797S	osimertinib+gefitinib
B06	EGFR T790M/C797S	osimertinib+gefitinib
B248	EGFR amplification	afatinib+cetuximab
B220	EGFR T790M/C797S	osimertinib+afatinib
B82	NTRK1 amplification	osimertinib+cabozantinib
B281	MET amplification	crizotinib
B269	EGFR amplification	afatinib+cetuximab
B307	MET amplification	crizotinib
B277	EGFR T790M/C797S	brigatinib+cetuximab
B288	ERBB2 amplification	afatinib
B192	EGFR amplification	nimotuzumab
