# Supplementary material for: Subsequent treatments beyond progression on osimertinib in EGFR-mutated NSCLC and leptomeningeal metastases
Source: BMC Med. 2022 May 30;20:197. doi: 10.1186/s12916-022-02387-0 (PMC9150343; doi:10.1186/s12916-022-02387-0)
Supplement: Supplementary file 3 — Additional file 3. Spreadsheet including non-matched regimens used in 59 patients with LM. [file 12916_2022_2387_MOESM3_ESM.xls]

## Sheet: Non-matched regimens
Non-matched regimens used in 59 patients with LM
Patient ID	Matched targeted thearpy	Non-matched category
B22	paclitaxel+carboplatin+bevacizumab	regimen switch
B32	continue osimertinib	continue osimertinib
B34	osimertinib+radiotherapy	osimertinib 80mg combination
B35	continue osimertinib	continue osimertinib
B175	pemetrexed+carboplatin+bevacizumab	regimen switch
B182	osimertinib 160mg	osimertinib dose escalation
B176	osimertinib+pemetrexed	osimertinib 80mg combination
B103	osimertinib+intrathecal bevacizumab	osimertinib 80mg combination
B115	osimertinib+bevacizumab	osimertinib 80mg combination
B133	pemetrexed+cisplatin	regimen switch
B168	afatinib+ventriculo-peritoneal shunt	regimen switch
B83	pemetrexed+anlotinib	regimen switch
B196	pemetrexed+carboplatin+bevacizumab	regimen switch
B221	osimertinib 160mg	osimertinib dose escalation
B222	osimertinib 160mg	osimertinib dose escalation
B223	afatinib+anlotinib	regimen switch
B224	osimertinib 160mg+bevacizumab	dose escalation plus combination
B226	osimertinib 160mg	osimertinib dose escalation
B234	pemetrexed+carboplatin+bevacizumab	regimen switch
B233	osimertinib 160mg+pemetrexed+bevacizumab	dose escalation plus combination
B239	pemetrexed+cisplatin+bevacizumab	regimen switch
B258	osimertinib+bevacizumab	osimertinib 80mg combination
B260	osimertinib 160mg	osimertinib dose escalation
B262	continue osimertinib	continue osimertinib
B263	osimertinib+cranial surgery	osimertinib 80mg combination
B264	osimertinib 160mg+WBRT	dose escalation plus combination
B265	osimertinib 160mg	osimertinib dose escalation
B266	osimertinib+bevacizumab	osimertinib 80mg combination
B267	osimertinib 160mg	osimertinib dose escalation
B268	pemetrexed+cisplatin+bevacizumab	regimen switch
B270	osimertinib 120mg	osimertinib dose escalation
B272	osimertinib+bevacizumab	osimertinib 80mg combination
B273	osimertinib 160mg+pemetrexed+carboplatin+bevacizumab	dose escalation plus combination
B274	osimertinib+anlotinib+brain radiotherapy	osimertinib 80mg combination
B276	osimertinib 160mg	osimertinib dose escalation
B279	continue osimertinib	continue osimertinib
B280	osimertinib 160mg+bevacizumab	dose escalation plus combination
B283	pemetrexed+carboplatin+bevacizumab	regimen switch
B284	osimertinib+pemetrexed	osimertinib 80mg combination
B285	osimertinib 160mg	osimertinib dose escalation
B286	osimertinib+WBRT	osimertinib 80mg combination
B287	osimertinib+bevacizumab	osimertinib 80mg combination
B289	osimertinib+bevacizumab	osimertinib 80mg combination
B291	osimertinib 160mg	osimertinib dose escalation
B292	dacomitinib+bavacizumab	regimen switch
B293	osimertinib 160mg	osimertinib dose escalation
B294	osimertinib+bevacizumab	osimertinib 80mg combination
B295	osimertinib+afatinib+bevacizumab	osimertinib 80mg combination
B296	osimertinib+bevacizumab	osimertinib 80mg combination
B298	osimertinib+pemetrexed	osimertinib 80mg combination
B299	atezolizumab+paclitaxel+carboplatin+bevacizumab	regimen switch
B300	continue osimertinib	continue osimertinib
B301	pemetrexed+carboplatin+bevacizumab	regimen switch
B302	osimertinib 160mg	osimertinib dose escalation
B303	osimertinib 160mg	osimertinib dose escalation
B305	pemetrexed+bevacizumab	regimen switch
B306	PLB-1004	regimen switch
B308	osimertinib+anlotinib	osimertinib 80mg combination
B309	intrathecal chemotherapy	regimen switch
osimertinib 80mg combination, osimertinib 80mg combined with chemotherapy/ bevacizumab/radiotherapy
